# Supplementary material for: High shear rate propulsion of acoustic microrobots in complex biological fluids
Source: Sci Adv. 2022 Mar 11;8(10):eabm5126. doi: 10.1126/sciadv.abm5126 (PMC8916727; doi:10.1126/sciadv.abm5126)
Supplement: Supplementary file 2 — Movies S1 to S4 [file sciadv.abm5126_movies_s1_to_s4.zip]

Archive with 4 entries (4 files):
- sciadv.abm5126_movie_s1.mp4
- sciadv.abm5126_movie_s2.mp4
- sciadv.abm5126_movie_s3.mp4
- sciadv.abm5126_movie_s4.mp4
